# Supplementary material for: A survival selection strategy for engineering synthetic binding proteins that specifically recognize post-translationally phosphorylated proteins
Source: Nat Commun. 2019 Apr 23;10:1830. doi: 10.1038/s41467-019-09854-y (PMC6478843; doi:10.1038/s41467-019-09854-y)
Supplement: Supplementary file 4 — Source Data [file 41467_2019_9854_MOESM4_ESM.xlsx]

## Sheet: Figure 2a
Figure 2a - Uncropped bacterial spot plates
					with MEK1R4F					without MEK1R4F
	0 μg/mL Carb
	100 μg/mL Carb

## Sheet: Figure 2b
Figure 2b - Kill curve plotted data
	with MEK1R4F kinase
	Carb (ug/ml)	OFF7::MBP-Bla	OFF7::ERK2-Bla	pE59::ERK2-Bla	pE59::JNK2-Bla
	0	6	6	6	6
	50	6	1	6	1
	100	3	1	6	0
	200	3	1	5	0
	300	2	0	4	0
	without MEK1R4F kinase
	Carb (ug/ml)	OFF7::MBP-Bla	OFF7::ERK2-Bla	pE59::ERK2-Bla	pE59::JNK2-Bla
	0	6	6	6	6
	50	6	2	2	1
	100	3	1	2	0
	200	3	1	1	0
	300	2	0	1	0

## Sheet: Figure 3
Figure 3a and b - Kill curve plotted data
	Panel a
	with MEK1R4F kinase
	Carb (mg/ml)	pE59	EpE82	EpE82
	0	6	6	6
	50	6	6	6
	100	6	6	6
	200	5	6	6
	300	4	6	6
	without MEK1R4F kinase
	Carb (mg/ml)	pE59	EpE82	EpE82
	0	6	6	6
	50	2	6	6
	100	2	5	5
	200	1	2	3
	300	1	2	2
	Panel b
	with MEK1R4F kinase
	Carb (mg/ml)	pE59	E8	E38
	0	6	6	6
	50	6	6	6
	100	6	3	2
	150	6	2	2
	200	5	1	1
	300	4	1	1
	without MEK1R4F kinase
	Carb (mg/ml)	pE59	E8	E38
	0	6	6	6
	50	2	6	6
	100	2	6	4
	150	1	5	3
	200	1	2	2
	300	1	2	2

## Sheet: Figure 4a
Figure 4a - Kill curve plotted data
	Carb (ug/ml)	pE59 with MEK1R4F	pE59 without MEK1R4F	pEM1 with MEK1R4F	pEM1 without MEK1R4F	pEM2 with MEK1R4F	pEM2 without MEK1R4F	pEM3 with MEK1R4F	pEM3 without MEK1R4F
	0	6	6	6	6	6	6	6	6
	50	6	2	6	3	6	2	6	2
	100	6	2	6	2	6	2	6	2
	200	5	1	6	1	6	1	6	1
	300	4	1	6	1	6	1	6	1
	400	3	1	6	1	6	1	6	1
	500	2	1	6	1	5	1	6	1
	600	2	1	5	1	3	1	5	1

## Sheet: Figure 4b
Figure 4b - ELISA data
	Average binding activity (Absorance @ 492 nm)						Standard deviation of average of values
	DARPin conc (nM)	pE59	pEM1	pEM2	pEM3		pE59	pEM1	pEM2	pEM3
	200	1.23575	1.80815	1.762	1.74275		0.0033234	0.030052	0.0630739	0.0347189
	100	0.88195	1.7883	1.60855	1.6308		0.00975807	0.00374767	0.0612354	0.020294
	50	0.6192	1.85755	1.4658	1.47285		0.011738	0.0243952	0.0673166	0.00827315
	25	0.35485	1.80745	1.1977	1.18715		0.0236174	0.0257387	0.108965	0.109177
	12.5	0.2365	1.7577	0.9708	0.9764		0.0314663	0.0146371	0.221678	0.10741
	6.25	0.0781	1.65595	0.5331	0.79025		0.0118087	0.00424264	0.0707814	0.117097
	3.125	0.0185	1.489	0.24155	0.2759		0.0766504	0.00141421	0.0880348	0.0673166
	1.5625	-0.029	1.27445	0.0217	0.10855		0.0365574	0.104935	0.028355	0.113703
	0.78125	0.11015	0.95155	-0.00835	0.00665		0.140714	0.0435578	0.0127279	0.0494975
	0.390625	-0.0023	0.61395	0.0163	0.11225		0.0123037	0.0622961	0.0463862	0.058902
	Average binding activity (Absorance @ 492 nm)						Standard deviation of average of values
	DARPin conc (nM)	pE59	pEM1	pEM2	pEM3		pE59	pEM1	pEM2	pEM3
	200	0.22278	0.82993	0.58438	0.42868		0.0672459	0.016122	0.04278	0.0792667
	100	0.10318	0.55848	0.29878	0.20998		0.0255266	0.0265165	0.00940452	0.0333047
	50	0.05268	0.30678	0.16788	0.11138		0.022981	0.0147785	0.0115258	0.0210011
	25	0.01823	0.14818	0.05643	0.04943		0.0363453	0.00275772	0.0482247	0.046669
	12.5	0.03393	0.07313	0.00213	0.01363		0.101682	0.0066468	0.00551543	0.0321026
	6.25	-0.01607	0.00393	-0.02147	0.01248		0.030547	0.0079196	0.00509117	0.0577706
	3.125	0.00653	-0.01382	-0.01522	0.01268		0.017112	0.0279307	0.0133643	0.0529623
	1.5625	-0.00122	-0.03247	-0.03592	0.00708		0.0449013	0.00834386	0.00487904	0.0419314
	0.78125	0.03768	-0.00777	0.04808	0.01728		0.00770746	0.0461034	0.131734	0.0205768
	0.390625	0.01183	-0.01847	-0.024265	0.01973		0.00226274	0.0192333	0.000855599	0.0240416

## Sheet: Figure 5a
Figure 5a - Kill curve plotted data
	Carb (ug/ml)	pE59 with MEK1R4F	pE59 without MEK1R4F	pEM1 with MEK1R4F	pEM1 without MEK1R4F	EpEM6 with MEK1R4F	EpEM6 without MEK1R4F	EpEM7 with MEK1R4F	EpEM7 without MEK1R4F
	0	6	6	6	6	6	6	6	6
	50	6	2	6	3	6	6	6	6
	100	6	1	6	2	5	6	6	5
	200	5	1	6	1	4	4	6	4
	300	3	1	6	1	2	2	6	4
